# Supplementary material for: A Multifunctional Coating on Sulfur-Containing Carbon-Based Anode for High-Performance Sodium-Ion Batteries
Source: Molecules. 2023 Apr 10;28(8):3335. doi: 10.3390/molecules28083335 (PMC10142203; doi:10.3390/molecules28083335)
Supplement: Supplementary file 1 [file molecules-28-03335-s001.zip]

Archive with 1 entries (1 files):
- molecules-2275465-supplementary-Revise.pdf
